# Supplementary material for: Development and Validation of a Rapid High-Performance Liquid Chromatography Method for Simultaneous Determination of Methylxanthines and Flavanols in Cocoa Husk Tea
Source: Molecules. 2026 May 17;31(10):1697. doi: 10.3390/molecules31101697 (PMC13209721; doi:10.3390/molecules31101697)
Supplement: Supplementary file 1 [file molecules-31-01697-s001.zip]

Archive with 6 entries (6 files):
- Figures S10–S12 and Tables S4-S6. Chromatograms and Peak area for determine LOQ.pdf
- Figures S1–S6. Calibration curves of the target analytes.pdf
- Figures S7–S9 and Tables S1-S3. Chromatograms and signal-to-noise data for determine LOD.pdf
- Table S26. Acceptance criteria for precision and Tables S27-S31. Intraday precision in cocoa husk tea.pdf
- Table S7. Acceptance criteria for _recovery and Table S8-S25. _recovery from spiked at QL,QM and QH.pdf
- Tables 32-36 Interday precision in cocoa husk tea.pdf
